# Supplementary material for: Health systems readiness for integration of point-of-care digital diagnostic tools for acute febrile illness in Ghana: a mixed-methods study protocol
Source: BMJ Public Health. 2026 Jul 14;4(3):e003704. doi: 10.1136/bmjph-2025-003704 (PMC13374460; doi:10.1136/bmjph-2025-003704)
Supplement: online supplemental file 1 [file bmjph-4-3-s001.xlsx]

## Sheet: Sheet1
Name	Abbreviation	Affiliations
NIHR Global Health Research Group on Digital Diagnostics for African Health Systems
Ivana Pennisi		1. Department of Infectious Disease, Imperial College London, London, UK. 2. ProtonDx, Translation & Innovation Hub, Imperial College London, London, UK
François Kiemde		1. Institut de Recherche en Sciences de la Santé, Clinical Research Unit of Nanoro, Nanoro, Burkina Faso
Martin C. M. Chamai		1. West African Centre for Cell Biology of Infectious Pathogens, University of Ghana, Accra, Ghana. 2. Department of Biochemistry, Cell and Molecular Biology, University of Ghana, Accra, Ghana
Kenny Malpartida-Cardenas		1. Department of Infectious Disease, Imperial College London, London, UK. 2. ProtonDx, Translation & Innovation Hub, Imperial College London, London, UK
Pantelis Georgiou		1. Department of Electrical and Electronic Engineering, Imperial College London, London, UK. 2 ProtonDx, Translation & Innovation Hub, Imperial College London, London, UK
Mamadu Baldeh		1. MRC Unit The Gambia at the London School of Hygiene and Tropical Medicine, Fajara, The Gambia
Halidou Tinto		1. Institut de Recherche en Sciences de la Santé, Clinical Research Unit of Nanoro, Nanoro, Burkina Faso
Aubrey J. Cunnington		1. Section of Paediatric Infectious Disease, Department of Infectious Disease, Imperial College London, London, UK. 2. Centre for Paediatrics and Child Health, Imperial College London, London, UK
Annette Erhart		1. MRC Unit The Gambia at the London School of Hygiene and Tropical Medicine, Fajara, The Gambia
Umberto D’Alessandro		1. MRC Unit The Gambia at the London School of Hygiene and Tropical Medicine, Fajara, The Gambia
Jesus Rodriguez-Manzano		1. Department of Infectious Disease, Imperial College London, London, UK. 2. ProtonDx, Translation & Innovation Hub, Imperial College London, London, UK. 3. The Fleming Initiative, Imperial College London and Imperial College Healthcare NHS Trust, London, UK
Azumah Abdul-Tawab		1. Disease Surveillance Department, Ghana Health Service, Accra, Ghana
Jamal-Deen Abdulai		1. Department of Computer Science, University of Ghana, Accra, Ghana
Mohammed Abumanga		1. Patients Helping Fund (PHF) Organization, Khartoum, Sudan
Jane Achan		1. Malaria Consortium, London, UK
Darlington A. Akogo		1. minoHealth AI Labs, Accra, Ghana
Angelina A. Amengu		1. Dyson School of Design Engineering, Imperial College London, London, UK
Linda E. Amoah		1. Immunology Department, Noguchi Memorial Institute for Medical Research, University of Ghana, Accra, Ghana
Tochukwu D. Anyaduba		1. Department of Infectious Disease, Imperial College London, London, UK
Emilia A. Udofia		1 Department of Community Health, University of Ghana Medical School, College of Health Sciences, University of Ghana, Accra, Ghana
Gordon A. Awandare		1. West African Centre for Cell Biology of Infectious Pathogens, University of Ghana, Accra, Ghana. 2. Department of Biochemistry, Cell and Molecular Biology, University of Ghana, Accra, Ghana
Frances B. da-Costa Vroom		1. Department of Biostatistics, School of Public Health, College of Health Sciences, University of Ghana, Accra, Ghana
Leonard Baatiema		1. Department of Health Policy, Planning and Management, School of Public Health, University of Ghana, Accra, Ghana
Kevin Baker		1. ProtonDx, Translation & Innovation Hub, Imperial College London, London, UK. 2. Malaria Consortium, London, UK. 3. Department of Global Public Health, Karolinska Institute, Stockholm, Sweden
Fatou Baldeh		1. MRC Unit The Gambia at the London School of Hygiene and Tropical Medicine, Fajara, The Gambia. 2. School of Nursing, Midwifery, Allied and Public Health, Canterbury Christ Church University, Canterbury, UK
Julie Balen		1. MRC Unit The Gambia at the London School of Hygiene and Tropical Medicine, Fajara, The Gambia. 2. School of Nursing, Midwifery, Allied and Public Health, Canterbury Christ Church University, Canterbury, UK
Jake Baum		1. Department of Life Sciences, Imperial College London, London, UK. 2. School of Biomedical Sciences, University of New South Wales, Sydney, Australia.
Weston Baxter		1. Dyson School of Design Engineering, Imperial College London, London, UK
Craig Bonnington		1. Malaria Consortium, London, UK
Salome A. Bukachi		1. Institute of Anthropology, Gender and African Studies, University of Nairobi, Nairobi, Kenya. 2. Department of Anthropology, Durham University, Durham, UK
Céire E. Costelloe		1. Department of Primary Care and Public Health, School of Public Health, Imperial College London, London, UK
Luc P. de Witte		1. The Hague University of Applied Sciences, The Hague, Netherlands
Samuel Duodu		1. West African Centre for Cell Biology of Infectious Pathogens, University of Ghana, Accra, Ghana. 2. Department of Biochemistry, Cell and Molecular Biology, University of Ghana, Accra, Ghana
Francis Dzabeng		1. West African Centre for Cell Biology of Infectious Pathogens, University of Ghana, Accra, Ghana. 2. Department of Computer Science, University of Ghana, Accra, Ghana
Fahad A. Elnour		1. Patients Helping Fund (PHF) Organization, Khartoum, Sudan
Joe Fitchett		1. Institut Pasteur de Dakar, Dakar, Senegal
Sahar Gamil		1. Department of Basic Medical Sciences, College of Medicine, Prince Sattam bin Abdulaziz University, Saudi Arabia
Sebastian Hachizovu		1. Department of Public Health, National Health Research and Training Institute, Ndola, Zambia
Prudence Hamade		1. Malaria Consortium, London, UK
Muzamil M. Abdel Hamid		1. Institute of Endemic Diseases, University of Khartoum, Sudan
Jethro A. Herberg		1. Section of Paediatric Infectious Disease, Department of Infectious Disease, Imperial College London, London, UK, Centre for Paediatrics and Child Health, Imperial College London, London, UK
Waleed M. A. Jebreel		1. Institute of Endemic Diseases, University of Khartoum, Sudan
Jean-Bertin Kabuya		1. Department of Public Health, National Health Research and Training Institute, Ndola, Zambia
Flavia K. Bawa		1. West African Centre for Cell Biology of Infectious Pathogens, University of Ghana, Accra, Ghana. 2. Department of Biochemistry, Cell and Molecular Biology, University of Ghana, Accra, Ghana
Myrsini Kaforou		1. Section of Paediatric Infectious Disease, Department of Infectious Disease, Imperial College London, London, UK. 2. Centre for Paediatrics and Child Health, Imperial College London, London, UK
Dennis O. Laryea		1. Disease Surveillance Department, Ghana Health Service, Accra, Ghana
Michael Levin		1. Section of Paediatric Infectious Disease, Department of Infectious Disease, Imperial College London, London, UK. 2. Centre for Paediatrics and Child Health, Imperial College London, London, UK
Christine Manyando		1. Department of Public Health, National Health Research and Training Institute, Ndola, Zambia
Abdelrahim O. Mohamed		1. Department of Basic Medical Sciences, College of Medicine, Prince Sattam bin Abdulaziz University, Saudi Arabia
Shola K. Molemodile Dele-Olowu		1. Department of Health Policy, Planning and Management, School of Public Health, University of Ghana, Accra, Ghana
Nicolas Moser		1. Department of Infectious Disease, Imperial College London, London, UK. 2. ProtonDx, Translation & Innovation Hub, Imperial College London, London, UK. 3. Department of Electrical and Electronic Engineering, Imperial College London, London, UK
Sydney Mwanza		1. Department of Biomedical Sciences, National Health Research and Training Institute, Ndola, Zambia
Erick Odoyo		1. Department of Biological Sciences, Masinde Muliro University of Science and Technology, Kakamega, Kenya
Patience Ofosuhemaa		1. Health Promotion Division, Ghana Health Service, Accra, Ghana
Lucy C. Okell		1. MRC Centre for Global Infectious Disease Analysis, Department of Infectious Disease Epidemiology, Imperial College London, London, UK
Abubakr Omer		1. Department of Basic Medical Sciences, College of Medicine, Prince Sattam bin Abdulaziz University, Saudi Arabia
Francesca M. Piffer		1. Section of Paediatric Infectious Disease, Department of Infectious Disease, Imperial College London, London, UK. 2 Section of Hepatology and Gastroenterology, Department of Metabolism, Digestion and Reproduction, imperial College London, London, UK
Talya Porat		1. Dyson School of Design Engineering, Imperial College London, London, UK
Anthony W. Sifuna		1. Department of Medical Biochemistry, Masinde Muliro University of Science and Technology, Kakamega, Kenya
Maria Suau Sans		1. Malaria Consortium, London, UK
Faiza U. Bawah		1. Department of Computer Science, University of Ghana, Accra, Ghana. 2. Department of Computer Science and Informatics, University of Energy and Natural Resources, Sunyani, Ghana
Effua Usuf		1. MRC Unit The Gambia at the London School of Hygiene and Tropical Medicine, Fajara, The Gambia
Alfred E. Yawson		1. Office of the Provost, College of Health Sciences, University of Ghana, Accra, Ghana
Shunmay Yeung		1. Clinical Research Department, Faculty of Infections and Tropical Disease, London School of Hygiene and Tropical Medicine, London, UK
Asadu Sserwanga		1. Malaria Consortium, London, UK
